# Supplementary material for: Key Performance Indicators for College American Football Starters: An Exploratory Study
Source: J Funct Morphol Kinesiol. 2025 Jan 3;10(1):19. doi: 10.3390/jfmk10010019 (PMC11755533; doi:10.3390/jfmk10010019)
Supplement: Supplementary file 1 [file jfmk-10-00019-s001.zip]

Archive with 1 entries (1 files):
- jfmk-3366254-supplementary.xlsx
