# Supplementary material for: Key Performance Indicators for College American Football Starters: An Exploratory Study
Source: J Funct Morphol Kinesiol. 2025 Jan 3;10(1):19. doi: 10.3390/jfmk10010019 (PMC11755533; doi:10.3390/jfmk10010019)
Supplement: Supplementary file 1 [file jfmk-10-00019-s001.zip › jfmk-3366254-supplementary.xlsx]

## Sheet: Sheet1
SubjectID	Age	Height(cm)	Weight(kg)	SideofBall	PositionGroup	Position	TBW_kg	ICW_kg	ECW_kg	DLM_kg	BFM_kg	LBM_kg	SMM_kg	BMI	PBF	SquatDepth_m	WeightDistribution_Leftp	WeightDistribution_Rightp	KneeDynamicValgus_Leftdeg	KneeDynamicValgus_Rightdeg	JumpHeight_m	JumpMomentum	CountermovementDepth_m	BrakingRFD	AvgBrakingForce	PeakBrakingForce	AvgPropulsiveForce	PeakPropulsiveForce	UnweightingPhase	UnweightingPhasep	BrakingPhase	BrakingPhasep	PropulsivePhase	PropulsivePhasep	TimeToTakeoff	PropulsiveNetImpulse	TakeoffVelocity	RSI	mRSI	PeakPropulsivePower	AvgBrakingVelocity	AvgPropulsiveVelocity	AvgPropulsivePower	PeakBrakingPower	AvgBrakingPower	PeakVelocity	PeakLandingForce	AvgLandingForce	PeakForce
1	23	190.5	132.608	0	0	0	71.4739	45.0794	26.3946	26.9841	34.1043	98.5034	56.78	36.5	25.7	59.69	50.09	49.91	-68.7	-61.12
2	23	1.8542	95.4649	0	1	1	62.4943	39.1837	23.3107	22.9025	10.068	85.3968	49.0703	27.8	10.5	0.64516	49.36	50.64	-46.98	-75.47	0.6305	337.225	-0.433167	9784.97	2019.69	2660	2131.93	2698	0.410667	47.3491	0.169667	19.5849	0.284333	33.066	0.864667	339.902	3.51683	0.881267	0.7341	8088.19	-1.23103	1.8571	3838.61	-3083.59	-2180.69	3.6004	7804.33	724.799	3414.5
3	21	1.7018	75.3288	1	2	2	46.576	29.4785	17.0975	17.1882	11.5193	63.8095	36.5079	26	15.4	0.64516	48.45	51.55	-68.86	-80.37	0.6149	261.978	-0.3171	8565.36	1460.01	1970	1898.5	2294.5	0.3665	49.5857	0.1445	19.6256	0.227	30.7888	0.738	262.714	3.4731	0.9932	0.83425	6490.58	-0.92365	1.97135	3468.53	-1652.46	-1185.68	3.5612	7355	1002.38	3372
4	23	1.9304	119.41	0	0	0	70.2948	44.0816	26.2132	25.7143	23.4467	95.9637	55.5102	32.1	19.6	0.44958	51.41	48.59	-43.27	-62.05	0.377367	327.336	-0.269	3696.74	1758.04	2070	2074.49	3392	0.346333	36.027	0.241333	25.2583	0.367667	38.7149	0.955333	329.39	2.72007	0.5946	0.3978	7310.57	-0.706233	1.1453	2568.19	-1686.2	-1170.47	2.8424	7094.33	1551.56	3216.5
5	22	1.8669	91.5193	0	2	3	57.2789	36.78	20.4989	21.4966	12.7438	78.7755	45.8957	26.3	13.9	0.7112	49.38	50.62	-72.62	-53.83	0.5053	290.625	-0.5651	4518.91	1689.67	2068	1959.74	2564.5	0.508	49.6475	0.223	22.3148	0.277	28.0377	1.008	291.813	3.14535	0.70245	0.51505	6727.12	-1.17235	1.6214	3125.01	-2649.01	-1809.62	3.22205	5664	1383.82	3226
6	22	1.8796	143.673	1	0	4	68.2993	43.3107	24.9887	25.4875	49.8866	93.7868	54.5125	40.7	34.7	0.59944	49.69	50.31	-59.69	-60.47	0.31625	361.645	-0.73985	4804.78	2381.95	3253.5	2702.05	3636	0.6575	53.6211	0.284	23.1705	0.2845	23.2084	1.226	363.328	2.4905	0.48045	0.2579	7751.46	-1.1985	1.19945	3299.09	-3767.56	-2609.99	2.5744	5654.5	1680.39	4176
7	24	1.8542	97.9138	0	1	1	61.1791	38.2766	22.9025	22.4036	14.3311	83.5828	47.9819	28.5	14.7	0.60198	48.79	51.21	-57.18	-66.29	0.5231	316.697	-0.36255	6876.97	1590.55	2060	2172.42	2751.5	0.47	52.5923	0.1585	17.7679	0.2645	29.6398	0.893	317.845	3.2036	0.76455	0.58595	7445.12	-0.68285	1.75385	3625.66	-1299.52	-978.397	3.32215	6853	1286.37	3739
8	23	1.7907	86.1224	0	2	3	54.7846	34.3764	20.4082	20.0907	11.2472	74.8753	42.9025	26.9	13	0.59436	48.72	51.28	-55.54	-57.78	0.5888	295.914	-0.51455	7063.19	1704.83	2112.5	2046.77	2502	0.6515	60.8352	0.162	15.2481	0.2495	23.9168	1.063	297.074	3.3978	0.68095	0.5646	7070.22	-0.9676	1.8035	3562.41	-2209.65	-1510.28	3.4652	5182	1067.17	2682
9	20	1.778	76.6893	1	2	2	51.3832	32.6077	18.7755	18.9116	6.39456	70.2948	40.4989	24.3	8.4	0.7366	48.28	51.72	-83.95	-96.41	0.593	264.226	-0.54535	7265.28	1526.44	2172	1628.19	2063	0.7745	60.6533	0.1695	14.1546	0.3055	25.1923	1.2495	264.897	3.41	0.6094	0.4935	5998.96	-1.1172	1.7808	2833.71	-2063.24	-1498.98	3.48515	5504	761.316	3147
10	21	1.7018	96.4172	0	1	1	54.0136	34.1043	19.9093	19.9093	22.5397	73.8776	42.4943	33.3	23.4	0.56134	49.4	50.6	-73.3	-57.79	0.524033	310.128	-0.2689	2037.18	1301.95	1572	1917.8	2843.67	0.354667	38.2599	0.246	26.4205	0.325	35.3195	0.925667	311.495	3.20613	0.734567	0.569067	7432.73	-0.5061	1.33613	2821.24	-956.63	-639.998	3.2941	6858.33	1178.02	3508
11	22	1.9558	131.701	1	0	4	71.61	45.0794	26.4853	26.712	33.424	98.2766	56.78	34.4	25.3	0.6223	52.05	47.95	-59.81	-65.81	0.43975	389.978	-0.46495	4247.99	1958.36	2534.5	2416.42	3360.5	0.539	45.3381	0.289	24.6781	0.3515	29.9838	1.1795	391.53	2.93675	0.53205	0.376	8534.01	-0.89885	1.49355	3580.25	-2509.78	-1645.77	3.0767	7417.5	1912.48	4587
12	24	1.7145	74.195	1	2	5	47.5737	30.2948	17.2789	17.5964	9.02494	65.1701	37.5057	25.2	12.2	0.5207	51.97	48.13	-60.72	-55.8	0.5546	246.342	-0.3071	3673.46	1236.19	1563	1390.7	2576.5	0.7025	54.2409	0.209	16.2758	0.376	29.4833	1.2875	247.341	3.298	0.57365	0.43525	6486.18	-0.88945	1.17825	1946.92	-1366.16	-1011.03	3.3778	6220.5	688.755	4190.67
13	23	1.8796	101.723	0	1	1	65.3061	41.5873	23.7188	24.8073	11.6553	90.068	52.2902	28.8	11.4	0.57658	51.95	48.05	-43.77	-38.03	0.6122	354.169	-0.4832	4306.99	1700.07	2009	2080.58	2955	0.5965	49.5087	0.2255	20.1898	0.3295	30.3015	1.1515	355.136	3.4649	0.68575	0.5687	8540.77	-0.93375	1.6423	3514.84	-2063.01	-1468.92	3.5551	7037.5	1169.87	4144.5
14	23	1.8796	105.261	1	1	6	63.3107	40.1814	23.0839	23.5828	18.3673	86.8934	50.3855	29.8	17.5	0.6858	51.87	48.13	-66.41	-60.7	0.49935	332.317	-0.5118	7277.97	1909.08	2471.5	2232.14	2734	0.61	56.4329	0.1865	17.437	0.2805	26.1301	1.077	333.569	3.12985	0.6213	0.4654	7077.64	-1.0177	1.7173	3649.32	-2385.03	-1729.87	3.21685	7550	1260.31	3963.33
15	22	1.905	79.5011	1	2	7	55.6009	35.5102	20.0907	20.1814	3.71882	75.7823	44.3084	21.9	4.7	0.623062	52.8	47.2	-63.67	-33.88	0.64435	284.442	-0.31925	5739.91	1280.77	1731	2253.02	2990.5	0.455	55.7251	0.167	20.4564	0.1945	23.8186	0.8165	285.158	3.5532	0.92465	0.789	8171.05	-0.65905	1.9476	4134.93	-1035.91	-776.826	3.61985	6421.5	677.669	3175
16	21	1.8542	77.7778	1	2	2	52.1088	33.0159	19.093	19.093	6.57596	71.2018	41.0884	22.6	8.5	0.64008	49.54	50.46	-80.5	-68.78	0.56885	262.405	-0.4581	7705.27	1621.46	2080.5	1698.99	2188	0.5385	54.0845	0.1595	16.4546	0.284	29.461	0.982	263.431	3.3408	0.6484	0.5902	6175.01	-1.1106	1.78265	2921.38	-2267.63	-1599.99	3.42705	4493	1033.2	2413
17	22	1.8542	102.812	0	1	1	63.0839	40	23.0839	23.0839	16.644	86.1678	50.1134	29.9	16.1	0.508	50.08	49.92	-43.06	-36.42	0.52265	331.006	-0.41255	7466.23	1744.84	2505.5	2127.29	2644	0.376	43.157	0.1965	22.5416	0.299	34.3013	0.8715	332.216	3.2023	0.77005	0.5998	7423.7	-0.9797	1.6903	3493.95	-1924.58	-1507.1	3.2779	7761.5	1357.07	3700.67
[truncated: 15 more columns]
